# Supplementary material for: Identification and Molecular Dissection of IMC32, a Conserved Toxoplasma Inner Membrane Complex Protein That Is Essential for Parasite Replication
Source: mBio. 2021 Feb 16;12(1):e03622-20. doi: 10.1128/mBio.03622-20 (PMC8545131; doi:10.1128/mBio.03622-20)
Supplement: TABLE S1 [file mbio.03622-20-st001.xlsx]

## Sheet: Sheet1
Purpose	Name	Description	Sequence 5'-3'
TGGT1_232150 Tagging	P1	TGGT1_232150 Sense gRNA-Tagging	AAGTTATGCTGTGGCGGAGGAAGTTG
	P2	TGGT1_232150 Antisense gRNA-Tagging	AAAACAACTTCCTCCGCCACAGCATA
	P3	TGGT1_232150 5’ Homology-Tagging	GCTGAAGACTCGCCTGATAAAGCTCACGAAGGCAAACACGGGAAGTGGAGGACGGGAATT
	P4	TGGT1_232150 3’ Homology-Tagging	AGTCCACTGCTGCTCCTCGAGCAGTCTGGGAGATTTGGCGACGGCCAGTGAATTGTAATA
TGGT1_232150 cloning/mutagenesis	P7	TGGT1_232150 cDNA BglII-NotI Fwd	GATCTATGGCTCTCTTCCGCGGCTGCAGCAACGTCATCGACGAGAGTCTCGATGAATTCCTCGTCAAACACGACCCAGACTACGCGGGC
	P8	TGGT1_232150 cDNA BglII-NotI Rev	GGCCGCCCGCGTAGTCTGGGTCGTGTTTGACGAGGAATTCATCGAGACTCTCGTCGATGACGTTGCTGCAGCCGCGGAAGAGAGCCATA
	P9	TGGT1_232150 cDNA Fwd	CGATGAATTCCTCGTCAAACAC
	P10	TGGT1_232150 cDNA+NotI Rev	GCGGCCGCCGTGTTTGCCTTCGTGAGCT
	P11	TGGT1_232150 Promoter Fwd+NsiI	ATGCATGATCCTCCAGTCCGACAAC
	P12	TGGT1_232150 Promoter Rev+BglII	AGATCTGGGGAAAACTCGAGGAACG
	P13	TGGT1_232150 7C>S Fwd	AGATCTATGGCTCTCTTCCGCGGCTCGAGCAACGTCATCGACGAGAG
	P14	TGGT1_232150 7C>S Rev	TCTGCGTGACAACAACCTCC
TGGT1_232150 TET Promoter Replacement	P15	TGGT1_232150 Sense gRNA-TET	AAGTTGGAAGCAGGGCGCAGATTCCG
	P16	TGGT1_232150 Antisense gRNA-TET	AAAACGGAATCTGCGCCCTGCTTCCA
	P17	TGGT1_232150 5’ Homology-TET	CCGCCGTGAAGACACCCGAAAACTCGCTTCTCTTGTGGCCGcatgtttgcggatccgggg
	P18	TGGT1_232150 3’ Homology-TET	GACTCTCGTCGATGACGTTGCTGCAGCCGCGGAAGAGAGCCAGGTCCTCCTCGGAGATGA
TGGT1_232150 C-Terminal Truncations	P19	TGGT1_232150 Trunc. Fwd	GCAACGTCATCGACGAGAGTCTCGAT
	P20	TGGT1_232150 Trunc. 905 Rev	GCGGCCGCGATTTCGGCCTTCATTTGCGC
	P21	TGGT1_232150 Trunc. 764 Rev	GCGGCCGCCAGCTGCTTCGTCTGCTCG
	P22	TGGT1_232150 Trunc. 563 Rev	GCGGCCGCGTTTCCACAAGATCCCTCCG
	P23	TGGT1_232150 Trunc. 529 Rev	GCGGCCGCCTCCAGAGCCTCCTTTTCC
TGGT1_232150 Q5 Internal Deletions	P24	TGGT1_232150 D764-816_Q5F	GAGATTCGTCTCGCTGAG
	P25	TGGT1_232150 D764-816_Q5R	CAGCTGCTTCGTCTGCTC
	P26	TGGT1_232150 D816-880_Q5F	CAGCAGCGCGCAGACGCT
	P27	TGGT1_232150 D816-880_Q5R	CAGTTGCTGCTTCTCCGAAGCC
	P28	TGGT1_232150 D880-912_Q5F	GAACAGCTGCGGTCTCAG
	P29	TGGT1_232150 D880-912_Q5R	CTGAAGCATGCGACCTTG
	P30	TGGT1_232150 DCoil1_Q5_F	ACAGCGGCGCCGTCGGAG
	P31	TGGT1_232150 DCoil1_Q5_R	GACTCGCGCCCAATCGCG
FBXO1 Tagging	P32	310930 Fwd Hom Tag	CATAATCGATTACTACATGAGTCAGGGCGGAGCCAATGCGGGAAGTGGAGGACGGGAATT
	P33	310930 Rev Hom Tag	GGTATCAGATCATCGAGAAACAAACGTTCGATGCTGCTCCCGACGGCCAGTGAATTGTAATA
	P34	310930 gRNA Sense Tag	AAGTTAGCCTTCTGGAGCACGGCAGG
	P35	310930 gRNA Antisense Tag	AAAACCTGCCGTGCTCCAGAAGGCTA
AC9 Tagging	P36	246950 Fwd Hom Tag	GTCGGGGAACCGCGAACCGAGTGAATATCCGCAGGGAATGGGAAGTGGAGGACGGGAATTC
	P37	246950 Rev Hom Tag	CTCGCAGCGTGTCGCACTGAACTCTTGTGCGGAGAGAGCGACGGCCAGTGAATTGTAATA
	P38	246950 gRNA Sense Tag	AAGTTATGTGTTCCTCAAATGTCAGG
	P39	246950 gRNA Antisense Tag	AAAACCTGACATTTGAGGAACACATA
CEPT250 Tagging	P40	212880 Fwd Hom Tag	CTCGGTCTCTTCCTTCTTCGAATCAAGGACCGGAGACAACGGAAGTGGAGGACGGGAATT
	P41	212880 Rev Hom Tag	TCTCTCTCGAATCAGGTGTCAGCTTGAGGACATCCTCGCGACGGCCAGTGAATTGTAATA
	P42	212880 gRNA Sense Tag	AAGTTGAAGTGAGTCGCGCTTGTCGG
	P43	212880 gRNA Antisense Tag	AAAACCGACAAGCGCGACTCACTTCA
ISC6 Tagging	P44	ISC6 Fwd Hom Tag	ttgttctgtttttttttcgcagGCGAAAGGAGGCGAGTGCGGAAGTGGAGGACGGGAATT
	P45	ISC6 Rev Hom Tag	GCAGGAAAGAGAGAGCGAGGAAAGGAAGAACAACATGCCGACGGCCAGTGAATTGTAATA
	P46	ISC6 gRNA Sense Tag	AAGTTACGAGTGGACCACTGCGCTGG
	P47	ISC6 gRNA Antisense Tag	AAAACCAGCGCAGTGGTCCACTCGTA
